# Supplementary material for: Long-Term Urban Air Pollution Drives Multi-Stage Neuropsychiatric Disorder Trajectories: A Prospective Cohort Study
Source: Toxics. 2025 Dec 19;14(1):4. doi: 10.3390/toxics14010004 (PMC12845905; doi:10.3390/toxics14010004)
Supplement: Supplementary file 1 [file toxics-14-00004-s001.zip]

Archive with 1 entries (1 files):
- toxics-4021570-supplementary.pdf
